# Supplementary material for: Trending Anti-E7 Serology Predicts Mortality and Recurrence of HPV-Associated Cancers of the Oropharynx
Source: J Oncol. 2022 Sep 26;2022:3107990. doi: 10.1155/2022/3107990 (PMC9529406; doi:10.1155/2022/3107990)
Supplement: Supplementary Materials — Supplementary Table 1. The demographic and clinical characteristics of head and neck cancer patients. The patient identification number, age at diagnosis, cancer description, p16 status, stage at diagnosis, sex, race, survival status, and overall survival days are shown. All patients had cancers of the oropharynx apart from patients 881 and 891 which were denoted as having non-oropharynx cancers specifically. If the patient was alive at the time of data collection the survival days are shown up to that interval. Supplementary Table 2. Treatment. Patient study identification number, therapy type, therapy details, and day from day of diagnosis are shown. Supplementary Table 3. Patient mortality and recurrence by E7 trend following treatment. Patients entirely negative for anti-E7 HPV-16 and HPV-18, Patients with at least one increasing anti-E7 trend for HPV-16 or HPV-18, and Patients with at least one decreasing anti-E7 trend for HPV-16 or HPV-18 is shown following treatment. Highlighted in red are patients suffering from cancer recurrence, purple font is indicative of patients that suffered from mortality, and patients denoted with (∗) is indicative of p16 negative status. Note that HPV-18 and HPV-16 was used to generate the E7 antigens but are not specific for these subtypes of HPV but rather indicative or reactivity to high-risk HPV E7 protein. [file 3107990.f1.zip]

Archive with 3 entries (3 files):
- Supplementary Table1.pdf
- Supplementary Table2.pdf
- Supplementary Table3.pdf
